# Supplementary material for: Chloride Applied via Fertilizer Affects Plant Nutrition and Coffee Quality
Source: Plants (Basel). 2023 Feb 15;12(4):885. doi: 10.3390/plants12040885 (PMC9968041; doi:10.3390/plants12040885)
Supplement: Supplementary file 1 [file plants-12-00885-s001.zip]

Archive with 1 entries (1 files):
- plants-2150197-supplementary.pdf
